# Supplementary material for: Phylogeography of the California sheephead, Semicossyphus pulcher: the role of deep reefs as stepping stones and pathways to antitropicality
Source: Ecol Evol. 2013 Oct 21;3(13):4558–71. doi: 10.1002/ece3.840 (PMC3856754; doi:10.1002/ece3.840)
Supplement: Supplementary file 2 [file ece30003-4558-SD2.txt]

I
II
III
IV
V
VI
VII
VIII
IX
X
XI
XII
XIII
XIV
